# Supplementary material for: A modular Golden Gate toolkit for Yarrowia lipolytica synthetic biology
Source: Microb Biotechnol. 2019 May 31;12(6):1249–59. doi: 10.1111/1751-7915.13427 (PMC6801146; doi:10.1111/1751-7915.13427)
Supplement: Supplementary file 3 — File S1. Fasta sequences of each DNA module. [file MBT2-12-1249-s003.txt]

>pSB1A3_-_GB3_-_w
c tagtggtctcctgcgtcttcctgcagtccggcaaaaaagggcaaggtgtcaccaccctgccctttttctttaaaaccg
aaaagattacttcgcgttatgcaggcttcctcgctcactgactcgctgcgctcggtcgttcggctgcggcgagcggtat
cagctcactcaaaggcggtaatacggttatccacagaatcaggggataacgcaggaaagaacatgtgagcaaaaggcca
gcaaaaggccaggaaccgtaaaaaggccgcgttgctggcgtttttccacaggctccgcccccctgacgagcatcacaaa
aatcgacgctcaagtcagaggtggcgaaacccgacaggactataaagataccaggcgtttccccctggaagctccctcg
tgcgctctcctgttccgaccctgccgcttaccggatacctgtccgcctttctcccttcgggaagcgtggcgctttctca
tagctcacgctgtaggtatctcagttcggtgtaggtcgttcgctccaagctgggctgtgtgcacgaaccccccgttcag
cccgaccgctgcgccttatccggtaactatcgtcttgagtccaacccggtaagacacgacttatcgccactggcagcag
ccactggtaacaggattagcagagcgaggtatgtaggcggtgctacagagttcttgaagtggtggcctaactacggcta
cactagaagaacagtatttggtatctgcgctctgctgaagccagttaccttcggaaaaagagttggtagctcttgatcc
ggcaaacaaaccaccgctggtagcggtggtttttttgtttgcaagcagcagattacgcgcagaaaaaaaggatctcaag
aagatcctttgatcttttctacggggtctgacgctcagtggaacgaaaactcacgttaagggattttggtcatgagatt
atcaaaaaggatcttcacctagatccttttaaattaaaaatgaagttttaaatcaatctaaagtatatatgagtaaact
tggtctgacagttaccaatgcttaatcagtgaggcacctatctcagcgatctgtctatttcgttcatccatagttgcct
gactccccgtcgtgtagataactacgatacgggagggcttaccatctggccccagtgctgcaatgataccgcgcgaccc
acgctcaccggctccagatttatcagcaataaaccagccagccggaagggccgagcgcagaagtggtcctgcaacttta
tccgcctccatccagtctattaattgttgccgggaagctagagtaagtagttcgccagttaatagtttgcgcaacgttg
ttgccattgctacaggcatcgtggtgtcacgctcgtcgtttggtatggcttcattcagctccggttcccaacgatcaag
gcgagttacatgatcccccatgttgtgcaaaaaagcggttagctccttcggtcctccgatcgttgtcagaagtaagttg
gccgcagtgttatcactcatggttatggcagcactgcataattctcttactgtcatgccatccgtaagatgcttttctg
tgactggtgagtactcaaccaagtcattctgagaatagtgtatgcggcgaccgagttgctcttgcccggcgtcaatacg
ggataataccgcgccacatagcagaactttaaaagtgctcatcattggaaaacgttcttcggggcgaaaactctcaagg
atcttaccgctgttgagatccagttcgatataacccactcgtgcacccaactgatcttcagcatcttttactttcacca
gcgtttctgggtgagcaaaaacaggaaggcaaaatgccgcaaaaaagggaataagggcgacacggaaatgttgaatact
catactcttcctttttcaatattattgaagcatttatcagggttattgtctcatgagcggatacatatttgaatgtatt
tagaaaaataaacaaataggggttccgcgcacatttccccgaaaagtgccacctgacgtctaagaaaccattattatca
tgacattaacctataaaaataggcgtatcacgaggcagaatttcagataaaaaaaatccttagctttcgctaaggatga
tttctggaattcgaagagccttgagacctctagagcaatacgcaaaccgcctctccccgcgcgttggccgattcattaa
tgcagctggcacgacaggtttcccgactggaaagcgggcagtgagcgcaacgcaattaatgtgagttagctcactcatt
aggcaccccaggctttacactttatgcttccggctcgtatgttgtgtggaattgtgagcggataacaatttcacacata
ctagagaaagaggagaaatactagatggcttcctccgaagacgttatcaaagagttcatgcgtttcaaagttcgtatgg
aaggttccgttaacggtcacgagttcgaaatcgaaggtgaaggtgaaggtcgtccgtacgaaggtacccagaccgctaa
actgaaagttaccaaaggtggtccgctgccgttcgcttgggacatcctgtccccgcagttccagtacggttccaaagct
tacgttaaacacccggctgacatcccggactacctgaaactgtccttcccggaaggtttcaaatgggaacgtgttatga
acttcgaagacggtggtgttgttaccgttacccaggactcctccctgcaagacggtgagttcatctacaaagttaaact
gcgtggtaccaacttcccgtccgacggtccggttatgcagaaaaaaaccatgggttgggaagcttccaccgaacgtatg
tacccggaagacggtgctctgaaaggtgaaatcaaaatgcgtctgaaactgaaagacggtggtcactacgacgctgaag
ttaaaaccacctacatggctaaaaaaccggttcagctgccgggtgcttacaaaaccgacatcaaactggacatcacctc
ccacaacgaagactacaccatcgttgaacagtacgaacgtgctgaaggtcgtcactccaccggtgcttaataacgctga
tagtgctagtgtagatcgctactagagccaggcatcaaataaaacgaaaggctcagtcgaaagactgggcctttcgttt
tatctgttgtttgtcggtgaacgctctctactagagtcacactggctcaccttcgggtgggcctttctgcgtttatata
﻿
>G_ mTurquoise 
ATGATGGTTTCAAAGGGAGAGGAACTGTTCACAGGCGTCGTCCCGATACTTGTGGAACTTGACGGTGAC
GTAAACGGACATAAGTTTTCTGTCTCTGGTGAGGGTGAAGGTGACGCCACCTACGGAAAGCTGACTCTGAAATTCATTT
GCACCACCGGAAAGCTTCCAGTTCCTTGGCCTACCCTGGTCACTACCCTGTCTTGGGGTGTGCAATGTTTCGCTCGATA
CCCCGATCACATGAAGCAGCACGACTTTTTCAAGTCTGCCATGCCCGAGGGATACGTTCAGGAGCGAACTATCTTCTTC
AAGGACGATGGTAACTACAAGACTCGAGCTGAGGTTAAGTTCGAGGGTGACACTCTGGTCAACCGAATTGAACTTAAGG
GTATTGACTTCAAGGAGGATGGCAACATTCTGGGTCACAAGCTGGAGTATAACTACTTTAGTGACAATGTCTACATCAC
CGCGGATAAGCAGAAGAACGGAATCAAAGCCAACTTTAAGATTAGACATAATATTGAGGATGGGGGAGTGCAGCTGGCC
GATCACTACCAGCAGAACACTCCCATCGGTGACGGCCCCGTCCTGCTGCCTGACAACCACTACCTCTCGACCCAGAGCA
AGTTGTCCAAGGACCCTAACGAGAAGCGTGACCACATGGTGCTCCTGGAGTTTGTGACAGCTGCTGGTATCACCCTCGG
CATGGACGAGCTCTACAAGTAA
>G_RedStar 
ATGAGTGCTTCTTCTGAAGATGTCATCACTGAATTCATGAGATTCAAGGTTAAAATGGAAGGTACTGTTAA
CGGCCACGAATTCGAAATCGAAGGTGAAGGTGAGGGTAGACCATATGAAGGTACTCAAACAGCTAAGTTGAAGGTTACT
AAGGGTGGTCCACTGCCATTCGCTTGGGACATCTTGTCTCCACAATTCCAATACGGTTCTAAGGTCTACGTCAAGCACC
CAGCTGACATTCCAGACTACAAGAAGTTGTCCTTCCCAGAAGGTTTCAAGTGGGAAAGGATCATGAACTTCGAAGACGG
TGGCGTTGTTACTGTTACTCAAGACTCCTCCTTGCAAGACGGTTGTTTCATCTACAAGGTCAAGCTCATTGGTGTCAAC
TTCCCATCTGATGGTCCAGTCATGCAAAAGAAGACTATGGGTTGGGAACCATCTACCGAACGTTTGTACCCAAGAGACG
GTGTCTTGAAGGGTGAAATCCACAAGGCCTTGAAGTTGAAGGACGGTGGTCACTACTTGGTCGAATTCAAGTCTATCTA
CAAGGCCAAGAAGCAAGTCCAATTGCCAGGCTATTACTACGTTGACTCTAAGTTGGACATCATCTCTCACAACGAAGAC
TACACTATCGTCGAACAATACGAACGTGCTGAAGGTAGACACCACTTGTTCTTGTAA

>G_YFP 
ATGGTGAGCAAGGGCGAGGAGCTGTTCACCGGGGTGGTGCCCATCCTGGTCGAGCTGGACGGCGACGT
AAACGGCCACAAGTTCAGCGTGTCCGGCGAGGGCGAGGGCGATGCCACCTACGGCAAGCTGACCCTGAAGTTCATCTGC
ACCACCGGCAAGCTGCCCGTGCCCTGGCCCACCCTCGTGACCACCTTCGGCTACGGCCTGCAGTGCTTCGCCCGCTACC
CCGACCACATGAAGCAGCACGACTTCTTCAAGTCCGCCATGCCCGAAGGCTACGTCCAGGAGCGCACCATCTTCTTCAA
GGACGACGGCAACTACAAGACCCGCGCCGAGGTGAAGTTCGAGGGCGACACCCTGGTGAACCGCATCGAGCTGAAGGGC
ATCGACTTCAAGGAGGACGGCAACATCCTGGGGCACAAGCTGGAGTACAACTACAACAGCCACAACGTCTATATCATGG
CCGACAAGCAGAAGAACGGCATCAAGGTGAACTTCAAGATCCGCCACAACATCGAGGACGGCAGCGTGCAGCTCGCCGA
CCACTACCAGCAGAACACCCCCATCGGCGACGGCCCCGTGCTGCTGCCCGACAACCACTACCTGAGCTACCAGTCCGCC
CTGAGCAAAGACCCCAACGAGAAGCGCGATCACATGGTCCTGCTGGAGTTCGTGACCGCCGCCGGGATCACTCTCGGCA
TGGACGAGCTGTACAAGTAA
>GSY1 Insert Down GCAGAAGTTGAGTGTTTGAATGTACTACTTGATAGTAGGGAGAAGGAAAAACCTGGTAATTAATA
TATTGTCATGATAACGATACTCAAGAAGAGGACGAGTGATGCAGCAGTGGAACGAGTAGTTCGATGTGAGGCAAACGTA
GCCTGCTAGTTACGTACCGGTATTGGAACCAATACGAAAGTGAAAACGCACACATGTTCAGATGTTCTTGCATCATGAA
GTGTCAATATTATCTCACCATGTCTTGAAATAGTACAGTAAGCAGGTTTAGATACTGTTCCATGTTGCATTAATACATC
GTCGAGATACAATTATGATATAGAGCTACAGTATGGCTCTGAAAAGACATGTATCGAAAGTAGGATAGAGTCTAAGCAC
AAGTAACGAGCTCTGCGTTCGATTCATGTCTCAAATTGTATACGCATAGCCATCTATGACTTGCGTCACCGCCGTCGGT
TGTCTACTTTCTTGTCTCATTCATTGATGATATAAATAACCTAATCAACATGCTATGTTCTCGCAACCCGCTCCTCCTT
CCATCTTTGTGCTCTCTCGTGTCGCAGATGGTATCGTGAGCGAGCCTGTCTGTAGTCGGCCACAAATTGGGCCACGTCG
GTGCTATCGGATCCTAGAAACGACTCTCGAAGAATCTCACTAAGCTCGTCCGATTCCACAGCTGAATGGGTCATACTCG
ACTGTAGAGCTGGACTTGAAAACGGTTGCAGAGCCCGGTACATTTCTGCCTCCAGCTGGACCCATTCTCCTTCCAATTT
CTTGCTTGCAGTCACCTTTTCTCCTACTCGTTGACGCAGTTCAGGAAGAGTCTCCTGGTACTGTTCCTTGAGTTTTTGT
GCTCGCTGTTCGAGATCTTTGAGCGCGCGTGTCTGTCGGCTGTAGTCTCCGCCGTTCTCGGCCACAATTGAGCCCTTGA
GCACGTCCTGAGGCACACTGGAAATGTGCTGGGTGGCCAGCTCATCGAGATGCGACAGTGTGTACG
>Lip2 InsD 
GCTATTTATCACTCTTTACAACTTCTACCTCAACTATCTACTTTAATAAATGAATATCGTTTATT
CTCTATGATTACTGTATATGCGTTCCTCTAAGACAAATCGAAACCAGCATGCGATCGAATGGCATACAAAAGTTTCTTC
CGAAGTTGATCAATGTCCTGATAGTCAGGCAGCTTGAGAAGATTGACACAGGTGGAGGCCGTAGGGAACCGATCAACCT
GTCTACCAGCGTTACGAATGGCAAATGACGGGTTCAAAGCCTTGAATCCTTGCAATGGTGCCTTGGATACTGATGTCAC
AAACTTAAGAAGCAGCCGCTTGTCCTCTTCCTCGAAACTCTCAAACACAGTCCAGAAGTCCTTTATAGTTTGATCTGTA
TCCAGATAGCCTCCGTAATTGGTGTGTGTCTTCAAATCCCAGACGTCCACATTGGCATGTCCTCCACTGATAAGCATTT
GAAGTTCATCTGCGTTGAACATTGAAACCCACGAAGGGTCAATGAGCTGGTATAGACCGCCCAAGAATGCATCTGTCTG
TGTTCTGATACTGGTGTTAAGCTTGAAGTTGGCCACTTCATAAATATATCGAAGATAGTTGGCCTTAGTGACAGGTACT
TCGCTTCCGTTTCGAATCAGATCACGTGTTCGAACATTGCCTTCGGAGTCAGCGTAATCGATTGAAAATGTAAGACCAA
GATCGGCATCTCCCTGAGTGGCGTAAATCTGTTTCAGCGATGCAAGACTCTCGTAGAGGTTGGGGTCCAGAGAATACAG
ATCGTCAATCGACGACCGCATACTTCCTTGTGTCCACTTTTGAAGGAAGAACGATGCAAAGCCGTGCTCAATAAGAATG
TTCTCGTAAAGGCCCTTTCCCACCAGATTTCCCAGGAATGCAAGTTGTTTAGTGTCATGGGTAGTCGGGTTGGGGTAAA
GAAGGTGGTTATCGGTAGCGGCAAAAAGTCCTCGAGAAGTGTTGAATGCATCATCTGTGACAGAAG
>Mfe InsDown GCTATTATCTGACCAAGTGATACGAGTTAAGTAAATTTTAAGAAATGTATGAGTTAAGATTAGTT
AATACTGTTATAGTTTCAGTTAGGACCACCACCATAAAAAAAAACGTAGAGTAATGTATCGCGCTGTGTACTGCAAGTA
CAGTACATACTGTACCGGAAGTGTGAGATCAGTAGAGGGTCTGATGTGTTAATAGTTCAACAAAGTGTTGTTCAAGTAC
TGTACGAATACTTGTACTGTATTATGTGATTATAAAATATATATATTGGATCTCGCCCCCTCCCCCAATATAATGTTAT
TACAGGTATAAAAATTTTTATGGATGAAAAAATAAAATAAAACAAGTTGCGATCAAGAGACTTCGTGGTGGGACTTTTT
TATTACTAACAACCTAAATTGATCGTGCATAATCGTGTTGAATTCTCACACATCGCGCCAAATCGACAGCTTTCATGAA
CAGAGTGAATCAACAAGAAGCGGACCAGAACCCTGAGGCTACTCTTTATATAGGCAACCTTGACGAGAACGTCACAGAA
GCGATTCTGTATGAACTTATGCTTCAAGCGGGCCCTATCGTGCACATCAATCTTCCTAAAGACAGAGTCAGCCAGACAC
ACCAAGGCTATGGCTTCGTGGAGTACAAAACAGAGGCTGATGCAAATTACGCAGCGTCTATTATGAACCAAATCTGGCT
GTTCGGAAAATCCATTCGAGTCAGCAAATCTGCATCCGACAAGCAAAACGGGTTTGAGATTGGAGCAACACTTTTCGTG
GGAAGTTTGGATCCTCTCGTAGATGAGTCTACACTACAGCAAACGTTCTCTGTGTTTGGACCATTTGCCAAACCCCCTC
GAATATCTCGTGACACAGATGGTTCTTCAAAAGGGTACGGTTTTGTGTCTTTTACTGATTTTGAACATTCAGACCGTGC
ATTGGAATCAATGGACAAACAGTATCTCATGAACCAGCAAATAACAGTCACATATGCCTTCAAGCA
> zeta_not Insert Down
 catgtgtaacactcgctctggagagttagtcatccgacagggtaactctaatctcccaacaccttatt
aactctgcgtaactgtaactcttcttgccacgtcgatcttactcaattttcctgctcatcatctgctggattgttgtct
atcgtctggctctaatacatttattgtttattgcccaaacaactttcattgcacgtaagtgaattgttttataacagcg
ttcgccaattgctgcgccatcgtcgtccggctgtcctaccgttaggggtagtgtgtctcacactaccgaggttactaga
gttgggaaagcgatactgcctcggacacaccacctgggtcttacgactgcagagagaatcggcgttacctctctcacaa
agcccttcagtGCGGCCGC
> zeta_sfi Insert Down catgtgtaacactcgctctggagagttagtcatccgacagggtaactctaatctcccaacaccttatt
aactctgcgtaactgtaactcttcttgccacgtcgatcttactcaattttcctgctcatcatctgctggattgttgtct
atcgtctggctctaatacatttattgtttattgcccaaacaactttcattgcacgtaagtgaattgttttataacagcg
ttcgccaattgctgcgccatcgtcgtccggctgtcctaccgttaggggtagtgtgtctcacactaccgaggttactaga
gttgggaaagcgatactgcctcggacacaccacctgggtcttacgactgcagagagaatcggcgttacctctctcacaa
agcccttcagtGGCCAAGGAGGCC
>GSY1 Insert Up 
GGCCTGATCCGAGCCATGGCAGTCATATTCGAGGCATAGCTGTGAAGACATGTACGAGGACAATGC
GAAATTTGCATCTGTATCCACATCCGGGCTCTTTGAGAGCAACGCACGCTCAGTATTTCTACACGTACATGCACAATCG
TCGACATAAACTACTGTACTCTGAAGATCACCGCAAGCAAATGTCACTAGCTACAGCTACGAGTGAGATACCACCACAG
GGACGTGGAATATGCGACTCCGATCCACTCCCGCTAAAACAATGTGTCCAATTATTCCGAAACCTGCTTTTGGACAGCT
GATGGCCCGCACGTTGCATCTACTTTTTGCCGCGGCCTACCCCGGCAGCAGCTTGCATTAATCCGTGCTGGGCTGGTGG
GATCGGGTCGAATGGGAGTGACCAAGACAAGAGATGCAAACGGGTCCAAGTCTCCGGGTGAATAATGGGGCCATGTGTC
GGGTTGGGGCTGACTTGACCTGGATTTGGAGCGACCAACGAGGCCAAAATCAACGTGAATCGCGCCCACAGAGCCCACA
ATATCCCTGGGTCGTGTACGTACGATACAATACTAGAGCCACTAGCGTCAACTTAAGTCTCGAGTTTGTGCGGGGAAGT
CACACCATAGTGCAGAATGACCAAGGAGCGGTACGCACGTTACCAACACTATAAGATCGACTAGTCTGGAAGAGGTGGA
AGTGAATAACGAACACAGAGGGGAAATACGATGGAGATATTCCCCTCCCCTGGGCCTGTAGAATATGGCTATGGGTACA
GGACGTGCATAGTCCTCGCACTCCACACAAGACCCATCAGGCCCCCAACAGGCAGCCCAAACTTTGAGCCACATAGGTT
GAAACTCTACCTGTCAAAGTGACTGTACTTGAACACTGCGAGTTTAGCCTTAATAGTGAGGTTTGTTCCCATTGCTCCG
CTATTGACACCACAACCCCCAACTCTTCCTCTTTCTCTCTCGCAACAACCGATTCCAAC

>Lip2 insertUP AAACTTCTCCGAGTCTGTGCCTTCAGGTGGGCATAGTTGATGGGTGTTTTGAAGTTAATAGTGGGG
AAGAACTATGGCAAACAAGCAGATGCAGGCACCTTGTAACTGCAGACCGGTTCTTGTCTACCGACTCCGCTGCACCTGT
GCCGCGGTACATGTCGTCACAGGCTGCGGGGTTCGGAGGCCCCCTTGCAACCTCCTTTGATAGTTGCTATGGCCCCAAA
GAGTTATACGAGATAGACCCACAGATCTACTTGACTGTTGTCACAGAACCTGCTAGGTTTGCTTATTGTACCCGCTTTG
TAGCTACTGTACAACGACAACGTCAAAAATTGATACGCGAACAAACTCCAGATGCAGAACCCAAACCTCTCTCTCAGAG
TTTCGAGTGCTTCTACCTCACAGTAAAGTGGAGGTGGACCTGCAAGGGAATTCAGTCACAAGGCCCCGAATGTCTCCGA
AACTCCAATCGGACCGTTTAAACAGACTAATATCACGTCATTGATTGATATTAGCATCCGGCAAGAGCCGCAAGGTTAT
CTCCTCACCAATGAGCCTGTTGTACGGCTCATTCCGCATCTGCGGCTGATTCAGTTTCGAGTGGGGATGGTAGACTTCA
TTGCAGCATTCCTAACCTTCTACTTGGTCCGTGGAGATGTCATGGACATCGATTTTGGGCTGAGAAGCCTTTTGACGAT
GTTGATATCACTGACCGCTAATTTACTCTGGCAGTTTCTCCGGCTCTCGAGGCATCGTCGATCACCAAACACTATCTGC
TAGTCTAAATGTCCGACACGACAGCTTTTGATCGCCGTGAACGGCGCAGACCTCATGCACCATGCACCAGGGCCAAATC
AATTACGGGTCGCTTAGCGTTGCAGTCGGGGCATTATGGTGGAAGTTCCGATACGGCACAGACACATTCCATAGTGGGG
GGATTGGATTATAAAAGGGCCATAGAAAGCCCTCAATTGATACCCAAGTACCAGCTCTCCTCACT

>Mfe Insert Up
 ACGACGTACAAGCCAAAGAGATGTTGACTCCAGCAGCGAATTAGAGTAAGACTACAGTACTGGTAG
AAGTAGGCCTATTGGACTGTAGGGAGTACTGCAATGACCAGTGTTTTCGGTATAAATATGAGAATTACCGAGAAAAGGT
AAAAAATCTGAATTTCGGAGTTACGATGGGTGGCGTTCCCTAGTGGAACATAGATAGACCTACAATTGATGGGCTACTC
TGTCGCAATTGTCATTTCTGTCACTATTACCACATGTGTCAAGTGGCAGCAATTGTCTAGTAATCATTTCCGTTGTCGC
AGGCCAACGGCTGATTTGTGTAATGTGGGGTTGAGTTCCAGCACGGGGCTTATTTGGATTGGATGAGCTAATGCAAGCC
AGAGTGAGCATGAAAACGGGCAGATCCCCATGGGGAGGTTGGCCAACCCCGAGCCAACCTCTTTGGGGAGAGATGGGGA
AACCCTCCAAGAAGAGGAGAAGGATTTCGTAGGTCATGCCGTTTCCCAGTCAGAATTATTTAAACGTAAAATCGGTTAT
AACCATTTCCTGGTTCATGTTGAAATTTCCACAAGCTTCTGTATGGATGTGGGGTTCTACAACTTTGAAATTGATGACA
TTTTCGAGAAAATGAGAACAACCGAATATTTGTACTCCATATTGATACGGAAAAATTCACAATGGAATCACACAAGATA
GCTCTGAACAATTGAGGACCCTTTTCTCCCTAAATTCATTGTGGTTGCGGTTGTATTGCCAACATGGATTACGCCCGCC
CGATGACGAGCGACTTGCTTGAGCCGAGGCAGAGTCTAAATCGGGACAACGAAACCATAAACCCCATAGGAAGCCAAAG
TGACCACTGCATGACCCCAGTATATAACCTGCCCCACCCCTCCATACTTGCTGCTTTCTAGATCAAGTTATACCGGACC
TGCTAACTCAATTGAGGTAGAAGATACGTTATTAACACAATCTATTTATTCAACACACACACACA
> Zeta_not Insert up 
GCGGCCGCtgtcgggaaccgcgttcaggtggaacaggaccacctcccttgcacttcttggtatatcag
tataggctgatgtattcatagtggggtttttcataataaatttactaacggcaggcaacattcactcggcttaaacgca
aaacggaccgtcttgatatcttctgacgcattgaccaccgagaaatagtgttagttaccgggtgagttattgttcttct
acacaggcgacgcccatcgtctagagttgatgtactaactcagatttcactacctaccctatccctggtacgcacaaag
cactttgctaga
>Zeta_Sfi_Insert up 
GGCCACCTAGGCCtgtcgggaaccgcgttcaggtggaacaggaccacctcccttgcacttcttggtat
atcagtataggctgatgtattcatagtggggtttttcataataaatttactaacggcaggcaacattcactcggcttaa
acgcaaaacggaccgtcttgatatcttctgacgcattgaccaccgagaaatagtgttagttaccgggtgagttattgtt
cttctacacaggcgacgcccatcgtctagagttgatgtactaactcagatttcactacctaccctatccctggtacgca
caaagcactttgctaga
>hph_M TAGGGATAACAGGGTAATgATAACTTCGTATAGCATACATTATACGAAGTTATgggttggcggcg
catttgtgtcccaaaaaacagccccaattgccccaattgaccccaaattgacccagtagcggacccaaccccggcgaga
gcccccttcaccccacatatcaaacctcccccggttcccacacttgccgttaagggcgtagggtactgcagtctggaat
ctacgcttgttcagactttgtactagtttctttgtctggccatccgggtaacccatgccggacgcaaaatagactactg
aaaatttttttgctttgtggttgggactttagccaagggtataaaagaccaccgtccccgaattacctttcctcttctt
ttctctctctccttgtcaactcacacccgaagCACAATGAAGAAGCCCGAGCTGACCGCTACCTCTGTTGAGAAGTTCC
TGATTGAGAAGTTTGATTCCGTTTCCGACCTGATGCAGCTGTCCGAGGGCGAGGAGTCTCGAGCCTTCTCCTTTGACGT
GGGCGGACGAGGTTACGTTCTGCGAGTGAACTCGTGTGCCGACGGCTTCTACAAGGATCGATACGTCTACCGACACTTT
GCTTCTGCCGCTCTGCCCATCCCTGAGGTTCTCGACATTGGCGAGTTCTCTGAGTCCCTCACCTACTGCATCTCTCGAC
GAGCTCAGGGAGTCACCCTGCAGGACCTCCCTGAGACTGAGCTGCCTGCTGTCCTCCAGCCTGTTGCTGAGGCCATGGA
CGCTATCGCTGCTGCTGATCTGTCCCAGACCTCGGGTTTCGGCCCCTTTGGACCTCAGGGAATTGGACAGTACACCACT
TGGCGAGACTTCATCTGTGCTATTGCCGATCCTCACGTCTACCATTGGCAGACCGTTATGGACGATACTGTGTCGGCTT
CTGTCGCTCAGGCTCTGGACGAGCTGATGCTCTGGGCCGAGGATTGCCCCGAGGTTCGACACCTGGTGCATGCTGACTT
CGGTTCCAACAACGTTCTCACCGACAACGGCCGAATCACTGCCGTGATTGACTGGTCCGAGGCTATGTTTGGCGACTCG
CAGTACGAGGTGGCCAACATCTTCTTTTGGCGACCCTGGCTGGCTTGTATGGAGCAGCAGACCCGATACTTCGAGCGAC
GACATCCTGAGCTCGCTGGcTCCCCTCGACTGCGAGCTTACATGCTCCGAATTGGTCTGGACCAGCTCTACCAGTCGCT
GGTGGATGGCAACTTTGACGATGCTGCCTGGGCTCAGGGACGATGTGACGCCATCGTGCGATCTGGCGCTGGAACCGTC
GGACGAACTCAGATTGCCCGACGATCCGCTGCTGTCTGGACCGACGGATGCGTGGAGGTCCTGGCTGATTCGGGTAACC
GACGACCCTCTACTCGACCTCGAGCTAAGGAGTAAgtgtctgtggtatctaagctatttatcactctttacaacttcta
cctcaactatctactttaataaatgaatatcgtttattctctatgattactgtatatgcgttcctctaagacaaatcga
atATAACTTCGTATAGCAGGAGTTATCCGAAGCGAgTAGGGATAACAGGGTAAT
>LEU2_M 
ATTACCCTGTTATCCCTACATAACTTCGTATAGCATACATTATACGAAGTTATTCTGAATTCCGCCTG
AGTCATCATTTATTTACCAGTTGGCCACAAACCCTTGACGATCTCGTATGTCCCCTCCGACATACTCCCGGCCGGCTGG
GTACGTTCGATAGCGCTATCGGCATCGACAAGGTTTGGGTCCCTAGCCGATACCGCACTACCTGAGTCACAATCTTCGG
AGGTTTAGTCTTCCACATAGCACGGGCAAAAGTGCGTATATATACAAGAGCGTTTGCCAGCCACAGATTTTCACTCCAC
ACACCACATCACACATACAACCACACACATCCACAATGGAACCCGAAACTAAGAAGACCAAGACTGACTCCAAGAAGAT
TGTTCTTCTCGGCGGCGACTTCTGTGGCCCCGAGGTGATTGCCGAGGCCGTCAAGGTGCTCAAGTCTGTTGCTGAGGCC
TCCGGCACCGAGTTTGTGTTCGAGGACCGACTCATTGGAGGAGCTGCCATTGAGAAGGAGGGCGAGCCCATCACCGACG
CTACTCTCGACATCTGCCGAAAGGCTGACTCTATTATGCTCGGTGCTGTCGGAGGCGCTGCCAACACCGTATGGACCAC
TCCCGACGGACGAACCGACGTGCGACCCGAGCAGGGCCTCCTCAAGCTGCGAAAGGACCTGAACCTGTACGCCAACCTG
CGACCCTGCCAGCTGCTGTCGCCCAAGCTCGCCGATCTCTCCCCCATCCGAAACGTTGAGGGCACCGACTTCATCATTG
TCCGAGAGCTCGTCGGAGGTATCTACTTTGGAGAGCGAAAGGAGGATGACGGATCTGGCGTCGCTTCCGACACCGAGAC
TTACTCCGTTCCTGAGGTTGAGCGAATTGCCCGAATGGCCGCCTTCCTGGCCCTTCAGCACAACCCCCCTCTTCCCGTG
TGGTCCCTTGACAAGGCCAACGTGCTGGCCTCCTCTCGACTTTGGCGAAAGACTGTCACCCGAGTCCTCAAGGACGAGT
TCCCCCAGCTGGAGCTCAACCACCAGCTGATCGACTCGGCCGCCATGATCCTCATCAAGCAGCCCTCCAAGATGAATGG
TATCATCATCACCACCAACATGTTTGGCGATATCATCTCCGACGAGGCCTCCGTCATCCCCGGTTCTCTGGGTCTGCTG
CCCTCCGCCTCTCTGGCTTCTCTGCCCGACACCAACGAGGCGTTCGGTCTGTACGAGCCCTGTCACGGATCTGCCCCCG
ATCTCGGCAAGCAGAAGGTCAACCCCATTGCCACCATTCTGTCTGCCGCCATGATGCTCAAGTTCTCTCTTAACATGAA
GCCCGCCGGTGACGCTGTTGAGGCTGCCGTCAAGGAGTCCGTCGAGGCTGGTATCACTACCGCCGATATCGGAGGCTCT
TCCTCCACCTCCGAGGTCGGAGACTTTGTTgccaacaaggtcaaggagctgctcaagaaggagtaagtcgtttctacga
cgcattgatggaaggagcaaactgacgcgcctgcgggttggtctaccggcagCAGCCCTGCTAATGAAATGATGATTTA
TAATTTACCGGTGTAGCAACCTTGACTAGAAGAAGCAGATTGGGTGTGTTTGTAGTGGAGGACAGTGGTACGTTTTGGA
AACAGTCTTCTTGAAAGTGTCTTGTCTACAGTATATTCACTCATAACCTCAATAGCCAAGGGTGTAGTCGGTTTATTAA
AGGAAGGGAGTTGTGGCTGATGTGGATAGATATCTTTAAAGCTGGCGACTGCACCCAACGAGTGTGGTGGTAGCTTGTT
ACTGTATATTCGAATTCGTATAACTTCGTATAGCAGGAGTTATCCGAAGCGATAATTACCCTGTTATCCCTA

>GG Lysin Marker 
attaccctgttatccctacataacttcgtatagcatacattatacgaagttattctgaattccgggtg
gaaatgtgagtattgacacaaggatcgccacggacgcctgtctgatacgagcggcctattacaggaacgtgcattgatg
atacgagcaagtgtacgtgaatcgaccgatgcacagccataaggagccacttctgcaactactggctcagctacttatg
ctgctactactaattaactgggactgcttccgctaaccaagtgatttttttatggtggcggcctagtagcgtgattagt
agtgcggttgtctagtacagtgcaggtggaagtgcggaagttgcacatgtaagtgcaagtggacttgaagggggtgttt
tttttagtgccttggcttgtttttgcgaccgcctcattgccagactcacatacacacacgcattgctctgggtgttgga
acggttcttgccacccaattgcgccatgaaggtgtaaatgggtatgggcagatgactcagggtttttctgtcttacagc
tgaagtttacccccccaccccaacgcgtgcgtgtgatattttttgtgatatctctccccagggttggccttacaatttc
aatccgcccctcgcccccacttccacagtgtgtctttcacacgcaccgagctttgtctgtttttttttttgtttttctc
tccaactgccaacatctgtcttaccatcgttgttgtttgcatgcgtggttggtgtttttttggttttgattttgcattt
ttcgttttcatcaaggacataaatgttcacctcgtgtgccaaagtacacttttcacataacgatggtgactgccagact
tgtagcgacgacatggccaatattctgtggcgatgggggttgtgctctgcgtttctcctgctctcctcggagttttgtt
cctgatgtacgtccacacaccttcagccttcaatactaacacagctttttgattggcaaaactccaagcaatccgtcta
tttgtttctgctggacgtgcggcccatctggaactcccagaacgacttcaaccaggccatgcgactgcttcctgtcgaa
tctcagctcgacatttcgcgttttcggtacagaagcgatgcgaagatggctctcggctctcagctgctccagcggtata
ttgccaccgttctgacaggcaagaagtggacggacattgtcatttcgaagactccgcagggcaagtcatttgtggccaa
ctcgccgttcgactacaacatcagtcaccacagcgagctggtggttgtggctgttcgtcctgatggcaagcagattgga
gtggatatcacctcgactgttcctccctcaaactggactatgaactggatggagggcttttcacagattttctcgccgt
tcgagtactctcaggtcaccagcgacagcaccggcaatggcgagttcttcttgcggtgggcactcaaggagtcgtattc
caaggccattggcatggggctcaacatggaccttgccaagctagagttcagaaacctggacacggccagactgatggac
gcggccaaggacaagaccggaaccgacgttgtgggcgccgtggctgtccagagaggctggagcaactctgcgcagctgt
ggattgatggagtcgcacaggacagatggcaccacgagattttcatgctcaacaacaatcatgtgatcgctctggcgac
acacaaggagggtgtgaatgaggtggagcaggtgcgactgagaaatttaacggtggaggagttgatgagcagagcgttg
ccttttggaccggctgtggccatgcagcctcattccaacccggtctaatttgcacgtctagaatttgaacctatcggca
gcacataaacacacgtgcacacacacacacacacacacacacacacacacacacatactcagccagacttgcgcgacgt
cgtacacagctggaggccaagtcctcacaacacacggtctgcatcaactgagtccgctctgaagagtggaacatcatcc
gtactgtaggagcacggttcatgcctctgcaatgtagatagatacatataattgaacagcatgtaatatacactattgg
aagcagtggatgaataaaacctatgtagcgacggtatggtaatggtaatggcacacccaccaggtgtcttcaagtctgc
ttatttgccggaattcgtataacttcgtatagcaggagttatccgaagcgataattaccctgttatccctagatcgatt
cccacggatccgggatatccta
>nat_M TAGGGATAACAGGGTAATgATAACTTCGTATAGCATACATTATACGAAGTTATggggttggcggc
gcatttgtgtcccaaaaaacagccccaattgccccaattgaccccaaattgacccagtagcggacccaaccccggcgag
agcccccttcaccccacatatcaaacctcccccggttcccacacttgccgttaagggcgtagggtactgcagtctggaa
tctacgcttgttcagactttgtactagtttctttgtctggccatccgggtaacccatgccggacgcaaaatagactact
gaaaatttttttgctttgtggttgggactttagccaagggtataaaagaccaccgtccccgaattacctttcctcttct
tttctctctctccttgtcaactcacacccgaagCACAATGACCACTCTGGATGACACCGCTTACCGATACCGAACTTCC
GTTCCTGGCGATGCCGAGGCTATTGAGGCTCTGGATGGATCTTTCACCACTGACACCGTTTTCCGAGTGACCGCTACTG
GCGACGGCTTCACCCTGCGAGAGGTGCCTGTCGACCCTCCTCTCACCAAGGTTTTCCCTGACGATGAGTCGGACGATGA
GTCTGACGCTGGAGAGGACGGCGACCCTGACTCTCGAACTTTCGTGGCTTACGGCGACGATGGcGACCTGGCCGGCTTT
GTGGTCGTTTCTTACTCCGGATGGAACCGACGACTGACCGTGGAGGACATCGAGGTCGCTCCTGAGCACCGAGGTCATG
GTGTCGGACGAGCTCTGATGGGTCTgGCTACTGAGTTCGCTCGAGAGCGAGGTGCTGGCCACCTGTGGCTCGAGGTCAC
CAACGTTAACGCCCCTGCTATTCATGCCTACCGACGAATGGGTTTTACCCTGTGTGGCCTCGATACTGCCCTGTACGAC
GGAACCGCTTCCGATGGAGAGCAGGCCCTCTACATGTCGATGCCCTGCCCTTAAgtgtctgtggtatctaagctattta
tcactctttacaacttctacctcaactatctactttaataaatgaatatcgtttattctctatgattactgtatatgcg
ttcctctaagacaaatcgaatATAACTTCGTATAGCAGGAGTTATCCGAAGCGAgTAGGGATAACAGGGTAAT﻿
>SUC2_Marker 
gggttggcggcgcatttgtgtcccaaaaaacagccccaattgccccaattgaccccaaattgacc
cagtagcggacccaaccccggcgagagcccccttcaccccacatatcaaacctcccccggttcccacacttgccgttaa
gggcgtagggtactgcagtctggaatctacgcttgttcagactttgtactagtttctttgtctggccatccgggtaacc
catgccggacgcaaaatagactactgaaaatttttttgctttgtggttgggactttagccaagggtataaaagaccacc
gtccccgaattacctttcctcttcttttctctctctccttgtcaactcacacccgaaggatctCACAATGCTTTTGCAA
GCTTTCCTTTTCCTTTTGGCTGGTTTTGCAGCCAAAATATCTGCATCAATGACAAACGAAACTAGCGATAGACCTTTGG
TCCACTTCACACCCAACAAGGGCTGGATGAATGACCCAAATGGGTTGTGGTACGATGAAAAAGATGCCAAATGGCATCT
GTACTTTCAATACAACCCAAATGACACCGTATGGGGTACGCCATTGTTTTGGGGCCATGCTACTTCCGATGATTTGACT
AATTGGGAAGATCAACCCATTGCTATCGCTCCCAAGCGTAACGATTCAGGTGCTTTCTCTGGCTCCATGGTGGTTGATT
ACAACAACACGAGTGGGTTTTTCAATGATACTATTGATCCAAGACAAAGATGCGTTGCGATTTGGACTTATAACACTCC
TGAAAGTGAAGAGCAATACATTAGCTATTCTCTTGATGGTGGTTACACTTTTACTGAATACCAAAAGAACCCTGTTTTA
GCTGCCAACTCCACTCAATTCAGAGATCCAAAGGTGTTCTGGTATGAACCTTCTCAAAAATGGATTATGACGGCTGCCA
AATCACAAGACTACAAAATTGAAATTTACTCCTCTGATGACTTGAAGTCCTGGAAGCTAGAATCTGCATTTGCCAATGA
AGGTTTCTTAGGCTACCAATACGAATGTCCAGGTTTGATTGAAGTCCCAACTGAGCAAGATCCTTCCAAATCTTATTGG
GTCATGTTTATTTCTATCAACCCAGGTGCACCTGCTGGCGGTTCCTTCAACCAATATTTTGTTGGaTCCTTCAATGGTA
CTCATTTTGAAGCGTTTGACAATCAATCTAGAGTGGTAGATTTTGGTAAGGACTACTATGCCTTGCAAACTTTCTTCAA
CACTGACCCAACCTACGGTTCAGCATTAGGTATTGCCTGGGCTTCAAACTGGGAGTACAGTGCCTTTGTCCCAACTAAC
CCATGGAGATCATCCATGTCTTTGGTCCGCAAGTTTTCTTTGAACACTGAATATCAAGCTAATCCAGAGACTGAATTGA
TCAATTTGAAAGCCGAACCAATATTGAACATTAGTAATGCTGGTCCCTGGTCcCGTTTTGCTACTAACACAACTCTAAC
TAAGGCCAATTCTTACAATGTCGATTTGAGCAACTCGACTGGTACCCTAGAGTTTGAGTTGGTTTACGCTGTTAACACC
ACACAAACCATATCCAAATCCGTCTTTGCCGACTTATCACTTTGGTTCAAGGGTTTAGAAGATCCTGAAGAATATTTGA
GAATGGGTTTTGAAGTCAGTGCTTCTTCCTTCTTTTTGGACCGTGGTAACTCTAAGGTCAAGTTTGTCAAGGAGAACCC
ATATTTCACAAACAGAATGTCTGTCAACAACCAACCATTCAAGTCTGAGAACGACCTAAGTTACTATAAAGTGTACGGC
CTACTGGATCAAAACATCTTGGAATTGTACTTCAACGATGGAGATGTGGTTTCTACAAATACCTACTTCATGACCACCG
GTAACGCTCTAGGATCTGTGAACATGACCACTGGTGTCGATAATTTGTTCTACATTGACAAGTTCCAAGTAAGGGAAGT
AAAATAGGCAGcctagggtgtctgtggtatctaagctatttatcactctttacaacttctacctcaactatctacttta
ataaatgaatatcgtttattctctatgattactgtatatgcgttcctctaagacaaatcgaattc
>Ura3_Marker ataacttcgtatagcatacattatacgaagttattctgaattccgagaaacacaacaacatgccccat
tggacagaccatgcggatacacaggttgtgcagtaccatacatactcgatcagacaggtcgtctgaccatcatacaagc
tgaacagcgctccatacttgcacgctctctatatacacagttaaattacatatccatagtctaacctctaacagttaat
cttctggtaagcctcccagccagccttctggtatcgcttggcctcctcaataggatctcggttctggccgtacagacct
cggccgacaattatgatatccgttccggtagacatgacatcctcaacagttcggtactgctgtccgagagcgtctccct
tgtcgtcaagacccaccccgggggtcagaataagccagtcctcagagtcgcccttaggtcggttctgggcaatgaagcc
aaccacaaactcggggtcggatcgggcaagctcaatggtctgcttggagtactcgccagtggccagagagcccttgcaa
gacagctcggccagcatgagcagacctctggccagcttctcgttgggagaggggactaggaactccttgtactgggagt
tctcgtagtcagagacgtcctccttcttctgttcagagacagtttcctcggcaccagctcgcaggccagcaatgattcc
ggttccgggtacaccgtgggcgttggtgatatcggaccactcggcgattcggtgacaccggtactggtgcttgacagtg
ttgccaatatctgcgaactttctgtcctcgaacaggaagaaaccgtgcttaagagcaagttccttgagggggagcacag
tgccggcgtaggtgaagtcgtcaatgatgtcgatatgggtcttgatcatgcacacataaggtccgaccttatcggcaag
ctcaatgagctccttggtggtggtaacatccagagaagcacacaggttggttttcttggctgccacgagcttgagcact
cgagcggcaaaggcggacttgtggacgttagctcgagcttcgtaggagggcattttggtggtgaagaggagactgaaat
aaatttagtctgcagaactttttatcggaaccttatctggggcagtgaagtatatgttatggtaatagttacgagttag
ttgaacttatagatagactggactatacggctatcggtccaaattagaaagaacgtcaatggctctctgggcgcgaatt
cgtataacttcgtatagcaggagttatccgaagcga

>2uasxpr2TEF CGATACGCGTAtcgatacgcgtgcatgctgaggtgtctcacaagtgccgtgcagtcccgcccccactt
gcttctctttgtgtgtagtgtacgtacattatcgagagggttgttcccgcccacctcgatccggcatgctgaggtgtct
cacaagtgccgtgcagtcccgcccccacttgcttctctttgtgtgtagtgtacgtacattatcgagagggttgttcccg
cccacctcgatccggcatgcactgatcacgggcaaaagtgcgttcgatagagagggggttggcggcgcatttgtgtccc
aaaaaacagccccaattgccccaattgaccccaaattgacccagtagcggacccaaccccggcgagagcccccttcacc
ccacatatcaaacctcccccggttcccacacttgccgttaagggcgtagggtactgcagtctggaatctacgcttgttc
agactttgtactagtttctttgtctggccatccgggtaacccatgccggacgcaaaatagactactgaaaatttttttg
ctttgtggttgggactttagccaagggtataaaagaccaccgtccccgaattacctttcctcttcttttctctctctcc
ttgtcaactcacacccgaaggatcc
>4uasxpr2TEF 
CGATACGCGTatcgatacgcgtgcatgctgaggtgtctcacaagtgccgtgcagtcccgcccccactt
gcttctctttgtgtgtagtgtacgtacattatcgagagggttgttcccgcccacctcgatccggcatgctgaggtgtct
cacaagtgccgtgcagtcccgcccccacttgcttctctttgtgtgtagtgtacgtacattatcgagagggttgttcccg
cccacctcgatccggcatgctgaggtgtctcacaagtgccgtgcagtcccgcccccacttgcttctctttgtgtgtagt
gtacgtacattatcgagagggttgttcccgcccacctcgatccggcatgctgaggtgtctcacaagtgccgtgcagtcc
cgcccccacttgcttctctttgtgtgtagtgtacgtacattatcgagagggttgttcccgcccacctcgatccggcatg
cactgatcacgggcaaaagtgcgttcgatagagagggggttggcggcgcatttgtgtcccaaaaaacagccccaattgc
cccaattgaccccaaattgacccagtagcggacccaaccccggcgagagcccccttcaccccacatatcaaacctcccc
cggttcccacacttgccgttaagggcgtagggtactgcagtctggaatctacgcttgttcagactttgtactagtttct
ttgtctggccatccgggtaacccatgccggacgcaaaatagactactgaaaatttttttgctttgtggttgggacttta
gccaagggtataaaagaccaccgtccccgaattacctttcctcttcttttctctctctccttgtcaactcacacccgaa
ggatcc

>8uasxpr2 TEF CGATACGCGTatcgatacgcgtgcatgctgaggtgtctcacaagtgccgtgcagtcccgcccccactt
gcttctctttgtgtgtagtgtacgtacattatcgagagggttgttcccgcccacctcgatccggcatgctgaggtgtct
cacaagtgccgtgcagtcccgcccccacttgcttctctttgtgtgtagtgtacgtacattatcgagagggttgttcccg
cccacctcgatccggcatgctgaggtgtctcacaagtgccgtgcagtcccgcccccacttgcttctctttgtgtgtagt
gtacgtacattatcgagagggttgttcccgcccacctcgatccggcatgctgaggtgtctcacaagtgccgtgcagtcc
cgcccccacttgcttctctttgtgtgtagtgtacgtacattatcgagagggttgttcccgcccacctcgatccggcatg
ctgaggtgtctcacaagtgccgtgcagtcccgcccccacttgcttctctttgtgtgtagtgtacgtacattatcgagag
ggttgttcccgcccacctcgatccggcatgctgaggtgtctcacaagtgccgtgcagtcccgcccccacttgcttctct
ttgtgtgtagtgtacgtacattatcgagagggttgttcccgcccacctcgatccggcatgctgaggtgtctcacaagtg
ccgtgcagtcccgcccccacttgcttctctttgtgtgtagtgtacgtacattatcgagagggttgttcccgcccacctc
gatccggcatgctgaggtgtctcacaagtgccgtgcagtcccgcccccacttgcttctctttgtgtgtagtgtacgtac
attatcgagagggttgttcccgcccacctcgatccggcatgcactgatcacgggcaaaagtgcgttcgatagagagggg
gttggcggcgcatttgtgtcccaaaaaacagccccaattgccccaattgaccccaaattgacccagtagcggacccaac
cccggcgagagcccccttcaccccacatatcaaacctcccccggttcccacacttgccgttaagggcgtagggtactgc
agtctggaatctacgcttgttcagactttgtactagtttctttgtctggccatccgggtaacccatgccggacgcaaaa
tagactactgaaaatttttttgctttgtggttgggactttagccaagggtataaaagaccaccgtccccgaattacctt
tcctcttcttttctctctctccttgtcaactcacacccgaaggatcc
>P_EYK300-A2-B 
CGATACGCGTATCGATGCATCTACTTTTCTCTATACTGTACGTTTCAATCTGGGGAAGCGGAATCCCA
AAAGGGAAAGCCGCCGCATTAAGCTCCACAGCGGGAAGCGGAATCCCAAAAGGGAAAGCCGCCGCATTAAGCTCCACAG
CCTTGCATAATCCGATGACCTGACTAGTGCGGACAAAGACTATTATTTCGAGGCAAGGCCACCACGTACCGCGGTCCCA
AACTTTTGCAAAGCTGAAAACAGCGTGGGGGTCAACGTGGATCAGAAAGAGGGGCAGATCAGCTTCTATAAGAAGCTCC
TTTCCCCACAATTGGCCCACACGACACTTCTACACACTTACACATCTACTGGATCC
>P_EYK300-A3-B CGATACGCGTAtCGATGCATCTACTTTTCTCTATACTGTACGTTTCAATCTGGGGAAGCGGAATCCCA
AAAGGGAAAGCCGCCGCATTAAGCTCCACAGCGGGAAGCGGAATCCCAAAAGGGAAAGCCGCCGCATTAAGCTCCACAG
CGGGAAGCGGAATCCCAAAAGGGAAAGCCGCCGCATTAAGCTCCACAGCCTTGCATAATCCGATGACCTGACTAGTGCG
GACAAAGACTATTATTTCGAGGCAAGGCCACCACGTACCGCGGTCCCAAACTTTTGCAAAGCTGAAAACAGCGTGGGGG
TCAACGTGGATCAGAAAGAGGGGCAGATCAGCTTCTATAAGAAGCTCCTTTCCCCACAATTGGCCCACACGACACTTCT
ACACACTTACACATCTACTGgatcc
>P EYK300-A4-B CGATACGCGTATCGATGCATCTACTTTTCTCTATACTGTACGTTTCAATCTGGGGAAGCGGAATCCCA
AAAGGGAAAGCCGCCGCATTAAGCTCCACAGCGGGAAGCGGAATCCCAAAAGGGAAAGCCGCCGCATTAAGCTCCACAG
CGGGAAGCGGAATCCCAAAAGGGAAAGCCGCCGCATTAAGCTCCACAGCGGGAAGCGGAATCCCAAAAGGGAAAGCCGC
CGCATTAAGCTCCACAGCCTTGCATAATCCGATGACCTGACTAGTGCGGACAAAGACTATTATTTCGAGGCAAGGCCAC
CACGTACCGCGGTCCCAAACTTTTGCAAAGCTGAAAACAGCGTGGGGGTCAACGTGGATCAGAAAGAGGGGCAGATCAG
CTTCTATAAGAAGCTCCTTTCCCCACAATTGGCCCACACGACACTTCTACACACTTACACATCTACTGGATCC

>P_EYK300-A5-B CGATACGCGTATCGATGCATCTACTTTTCTCTATACTGTACGTTTCAATCTGGGGAAGCGGAATCCCA
AAAGGGAAAGCCGCCGCATTAAGCTCCACAGCGGGAAGCGGAATCCCAAAAGGGAAAGCCGCCGCATTAAGCTCCACAG
CGGGAAGCGGAATCCCAAAAGGGAAAGCCGCCGCATTAAGCTCCACAGCGGGAAGCGGAATCCCAAAAGGGAAAGCCGC
CGCATTAAGCTCCACAGCGGGAAGCGGAATCCCAAAAGGGAAAGCCGCCGCATTAAGCTCCACAGCCTTGCATAATCCG
ATGACCTGACTAGTGCGGACAAAGACTATTATTTCGAGGCAAGGCCACCACGTACCGCGGTCCCAAACTTTTGCAAAGC
TGAAAACAGCGTGGGGGTCAACGTGGATCAGAAAGAGGGGCAGATCAGCTTCTATAAGAAGCTCCTTTCCCCACAATTG
GCCCACACGACACTTCTACACACTTACACATCTACTGGATCC
>P1 EYK300
 ATCGATGCATCTACTTTTCTCTATACTGTACGTTTCAATCTGGGGAAGCGGAATCCCAAAAGGGAAAG
CCGCCGCATTAAGCTCCACAGCCTTGCATAATCCGATGACCTGACTAGTGCGGACAAAGACTATTATTTCGAGGCAAGG
CCACCACGTACCGCGGTCCCAAACTTTTGCAAAGCTGAAAACAGCGTGGGGGTCAACGTGGATCAGAAAGAGGGGCAGA
TCAGCTTCTATAAGAAGCTCCTTTCCCCACAATTGGCCCACACGACACTTCTACACACTTACACATCTACTGGATCC

>P_GAPdh
 ggtagtcggaaagagccgggaccggccggcgagcataaaccggacgcagtaggatgtcctgcacgggtctttttgtgg
ggtgtggagaaaggggtgcttggagatggaagccggtagaaccgggctgcttggggggatttggggccgctgggctcca
aagaggggtaggcatttcgttggggttacgtaattgcggcatttgggtcctgcgcgcatgtcccattggtcagaattag
tccggataggagacttatcagccaatcacagcgccggatccacctgtaggttgggttgggtgggagcacccctccacag
agtagagtcaaacagcagcagcaacatgatagttgggggtgtgcgtgttaaaggaaaaaaaaagaagcttgggttatat
tcccgctctatttagaggttgcgggatagacgccgacggagggcaatggcgccatggaaccttgcggatatcgatacgc
cgcggcggactgcgtccgaaccagctccagcagcgttttttccgggccattgagccgactgcgaccccgccaacgtgtc
ttggcccacgcactcatgtcatgttggtgttgggaggccactttttaagtagcacaaggcacctagctcgcagcaaggt
gtccgaaccaaagaagcggctgcagtggtgcaaacggggcggaaacggcgggaaaaagccacgggggcacgaattgagg
cacgccctcgaatttgagacgagtcacggccccattcgcccgcgcaatggctcgccaacgcccggtcttttgcaccaca
tcaggttaccccaagccaaacctttgtgttaaaaagcttaacatattataccgaacgtaggtttgggcgggcttgctcc
gtctgtccaaggcaacatttatataagggtctgcatcgccggctcaattgaatcttttttcttcttctcttctctatat
tcattcttgaattaaacacacatcaaca

>P_PGM 
taccaaccacagattacgacccattcgcagtcacagttcactagggtttgggttgcatccgttgagagtggtttgtttt
taaccttctccatgtgctcactcaggttttgggttcagatcaaatcaaggcgtgaaccactgtttgaggacaaatgtga
cacaaccaaccagtgtcaggggcaagtccgtgacaaaggggaagatacaatgcaattactgacagttacggactgcctc
gatgccctaaccttgccccaaaataagacaactgtcctcgtttaagcgcaaccctattcagcgtcacgtcataatagcg
tttggatagcactagtctatgaggagcgttttatgttgcggtgagggcgattggtgctcatatgggttcaattgaggtg
gtggaacgagcttagtcttcaattgaggtgcgagcgacacaattgggtgtcacgtggcctaattgacctcggatcgtgg
agtccccagttatacagcaaccacgaggtgcatgagtaggagacgtcaccagacaatagggtttttttggactggagag
ggtagggcaaaagcgctcaacgggctgtttggggagctatgggggaggaattggcgatatttgtgaggttgacggctcc
gatttgcgtgttttgtcgcttctgcatctccccatacccatatcttccctccccacctctttccacgataattttacgg
atcagcaataaggttccttctcctagtttccacgtccatatatatctatgctgcgtcgtccttttcgtgacatcaccaa
aacacatacaaaa

>P1 TEF 
GGGTTGGCGGCGTATTTGTGTCCCAAAAAACAGCCCCAATTGCCCCAATTGACCCCAAATTGACCCAG
TAGCGGGCCCAACCCCGGCGAGAGCCCCCTTCACCCCACATATCAAACCTCCCCCGGTTCCCACACTTGCCGTTAAGGG
CGTAGGGTACTGCAGTCTGGAATCTACGCTTGTTCAGACTTTGTACTAGTTTCTTTGTCTGGCCATCCGGGTAACCCAT
GCCGGACGCAAAATAGACTACTGAAAATTTTTTTGCTTTGTGGTTGGGACTTTAGCCAAGGGTATAAAAGACCACCGTC
CCCGAATTACCTTTCCTCTTCTTTTCTCTCTCTCCTTGTCAACTCACACCCGAAG
>T Guo
 TATATAACTGTCTAGAAATAAAGAGTATCATCTTTCAAA

>T1 Lipt2 
gtgtctgtggtatctaagctatttatcactctttacaacttctacctcaactatctactttaataaat
gaatatcgtttattctctatgattactgtatatgcgttcctctaagacaaatcg
>T synth8
 TATATAAACTCATTTACTTATGTAGGAATAAAGAGTATCATCTTTCAAA
>T1TEF 
GCTGCTTGTACCTAGTGCAACCCCAGTTTGTTAAAAATTAGTAGTCAAAAACTTCTGAGTTAAAAA
AAAAAAAAAAA

>T_xpr2 
ATCGGCCCGGGCAAACCACACCAACCCTTCTCTTCTATCGCCAGTCGAAATGTGACTTTTTAAGTAATCAATTCTTGTAAACACTTGATCGTACGTAGTTGGATCATGGCGCGACAAAATAATTTCCAACCAGTGTCACTCACTCCACTCAGACTGTTGGAGCACTTGACAGATAGATCACCCATCAAGCAGCAACTTGGAAT
